# Supplementary material for: Exposure of Metal Oxide Nanoparticles on the Bioluminescence Process of Pu- and Pm-lux Recombinant P. putida mt-2 Strains
Source: Nanomaterials (Basel). 2021 Oct 24;11(11):2822. doi: 10.3390/nano11112822 (PMC8625787; doi:10.3390/nano11112822)
Supplement: Supplementary file 1 [file nanomaterials-11-02822-s001.zip]

Archive with 1 entries (1 files):
- nanomaterials-1385866-supplementary.pdf
